# Supplementary material for: More subjects are required for ventrolateral than dorsolateral prefrontal TMS because of intolerability and potential drop-out
Source: PLoS One. 2019 Jun 3;14(6):e0217826. doi: 10.1371/journal.pone.0217826 (PMC6546272; doi:10.1371/journal.pone.0217826)
Supplement: S1 Dataset — (XLSX) [file pone.0217826.s002.xlsx]

## Sheet: SPS30
Fp2	AF4	AF8	F8	F6	F4	F2	FC2	FC4	FC6	FC8	Fp2	AF4	AF8	F8	F6	F4	F2	FC2	FC4	FC6	FC8
3	3	4	4	4	3	2	0	1	3	4	A	A	A	A	A	A	A	A	A	A	B
5	4	5	5	4	3	1	1	2	3	3	B	B	B	B	B	A	A	A	A	B	A
4	4	6	7	3	1	1	0	0	1	5	B	B	B	C	A	A	A	A	A	A	B
1	1	2	4	4	3	1	1	2	4	3	A	A	A	B	B	B	A	A	B	B	B
0	0	1	10	3	0	0	0	0	9	10	A	A	A	C	A	A	A	A	A	C	C
0	0	1	1	0	0	0	0	0	0	2	A	A	A	A	A	A	A	A	A	A	A
2	3	2	3	3	2	2	1	1	1	4	A	A	A	A	A	A	A	A	A	A	B
5	6	6	4	5	6	2	2	4	5	5	B	B	B	A	B	B	A	A	A	B	B
4	3	4	4	3	1	1	0	0	2	4	B	A	B	B	A	A	A	A	A	A	B
2	1	4	4	4	2	1	0	1	2	3	A	A	B	A	B	A	A	A	A	A	A
3	2	3	2	2	1	1	0	1	1	1	B	B	B	A	A	A	A	A	A	A	A
2	3	3	2	2	2	1	0	0	1	3	A	A	A	B	A	A	A	A	A	A	A
2	1	5	7	7	1	1	2	1	6	3	A	A	A	A	A	A	A	A	A	A	A
1	2	1	2	1	1	0	0	1	2	3	A	A	A	A	A	A	A	A	A	A	A
5	3	5	4	3	3	2	1	2	2	2	A	A	A	A	A	A	A	A	A	A	A
1	1	2	4	2	1	1	0	0	1	1	A	A	A	A	A	A	A	A	A	A	A
4	3	5	5	4	2	1	1	1	4	3	A	A	A	A	A	A	A	A	A	A	A
2	2	2	4	2	4	2	0	0	4	5	A	A	A	A	A	A	A	A	A	A	A
3	4	3	3	2	1	2	1	1	1	2	A	B	B	B	B	A	A	A	A	A	A
1	1	1	2	2	1	1	0	0	3	3	A	A	A	A	A	A	A	A	A	A	B

## Sheet: SPS50
Fp2	AF4	AF8	F8	F6	F4	F2	FC2	FC4	FC6	FC8	Fp2	AF4	AF8	F8	F6	F4	F2	FC2	FC4	FC6	FC8
7	7	7	8	7	7	5	4	5	8	8	B	B	B	B	B	B	B	A	A	B	B
8	8	9	10	9	7	6	3	6	7	9	B	B	B	C	C	B	B	A	B	B	B
6	6	7	7	4	3	2	1	1	6	7	B	B	C	C	B	A	A	A	A	B	C
7	8	9	8	8	6	2	2	8	8	7	B	B	B	B	B	B	A	A	B	B	B
3	1	10	10	10	5	2	1	7	10	10	B	A	C	C	C	B	A	A	B	C	C
2	3	3	4	3	3	3	0	1	4	5	B	B	B	B	B	B	B	A	A	B	B
6	6	7	7	7	5	4	2	3	6	7	B	B	B	B	B	A	A	A	A	B	B
7	7	7	5	6	6	5	4	6	7	6	C	C	C	B	B	B	B	A	B	B	B
6	5	6	6	4	3	2	1	3	5	6	B	B	B	B	B	A	A	A	A	B	B
7	8	9	9	9	9	7	5	4	6	7	B	B	B	C	C	C	B	B	B	B	C
4	4	5	6	5	4	3	3	3	4	4	B	B	B	B	B	B	B	B	B	B	B
4	5	5	7	5	3	3	2	2	4	5	B	B	B	B	B	B	A	A	A	A	B
4	5	7	9	8	5	4	6	7	8	9	A	A	B	B	A	A	A	A	A	B	B
4	5	5	6	4	3	3	3	4	5	6	A	B	B	B	B	A	A	A	A	B	B
6	6	6	6	6	5	4	4	5	6	6	B	B	B	B	A	A	A	A	A	A	A
5	3	5	8	3	3	2	1	2	3	6	B	A	B	C	A	A	A	A	A	A	B
7	7	8	9	8	6	5	5	6	7	6	B	B	B	B	B	B	B	B	B	B	B
4	2	6	7	6	5	5	4	4	6	7	B	A	B	B	B	B	B	B	B	B	B
5	4	5	5	4	3	3	2	3	3	5	B	B	B	B	B	A	A	A	A	A	B
4	5	6	7	5	3	3	0	3	6	7	B	B	B	B	B	B	B	A	A	B	B

## Sheet: SPS RMT
Fp2	AF4	AF8	F8	F6	F4	F2	FC2	FC4	FC6	FC8	Fp2	AF4	AF8	F8	F6	F4	F2	FC2	FC4	FC6	FC8
6	6	6	6	6	5	5	3	5	7	7	B	B	B	B	B	B	A	A	B	B	B
8	8	9	10	9	7	6	3	6	7	9	B	B	B	C	C	B	B	A	B	B	B
5	5	8	8	5	2	1	0	0	3	8	B	B	C	C	B	A	A	A	A	A	C
7	8	8	9	9	7	6	4	9	10	9	B	B	B	C	C	B	B	B	B	C	C
5	5	6	6	6	5	3	1	6	6	6	B	B	C	C	C	B	B	A	B	C	C
5	6	7	8	6	6	5	4	4	6	7	B	B	B	B	B	B	B	B	B	B	B
8	7	9	10	10	7	6	3	6	7	8	C	B	C	C	C	B	B	A	B	B	C
8	8	8	6	8	7	7	5	7	7	6	C	C	C	C	C	C	C	A	C	C	B
7	4	7	7	6	4	2	1	3	7	6	B	B	B	B	B	B	A	A	A	B	B
6	9	8	9	9	9	7	6	6	7	9	B	C	B	C	C	C	B	B	B	B	C
8	7	8	9	8	7	6	6	6	7	8	B	B	B	B	B	B	B	B	B	B	B
8	7	7	9	7	5	5	4	6	8	9	C	C	C	C	C	C	B	B	B	C	C
4	5	6	8	6	4	2	3	4	6	8	A	A	A	B	A	A	A	A	A	A	B
5	5	6	6	4	4	4	5	4	5	8	B	B	B	B	B	B	B	B	B	B	B
9	8	9	9	8	8	7	7	8	8	8	C	B	C	B	B	B	B	B	B	B	B
5	5	6	7	6	5	4	4	4	4	7	B	B	B	C	B	B	A	A	A	A	B
7	8	9	10	10	8	7	6	7	9	9	B	B	B	C	C	B	B	B	B	B	B
7	5	8	8	6	6	5	4	5	7	8	B	B	B	B	B	B	B	B	B	B	B
7	6	7	7	6	4	4	4	5	5	6	B	B	B	B	B	B	B	B	B	B	B
8	8	9	10	8	7	7	4	4	7	8	B	B	B	C	B	B	B	B	B	B	B

## Sheet: TBS AMT
Fp2	AF4	AF8	F8	F6	F4	F2	FC2	FC4	FC6	FC8	Fp2	AF4	AF8	F8	F6	F4	F2	FC2	FC4	FC6	FC8
6	8	9	9	7	5	3	0	2	5	7	B	C	C	C	B	B	A	A	A	A	B
10	9	10	10	10	9	8	3	7	8	8	C	C	C	C	C	C	C	A	B	C	C
10	9	10	10	2	4	3	4	4	4	10	C	C	C	C	A	B	A	B	B	B	C
7	9	9	9	9	7	4	1	2	6	6	B	C	C	B	B	B	B	A	A	B	B
6	5	10	10	10	10	8	10	10	10	10	B	B	C	C	C	C	B	C	C	C	C
2	5	8	8	8	5	5	2	1	5	5	A	B	B	B	B	B	B	A	A	B	B
5	2	5	5	6	1	1	1	6	8	10	B	A	B	C	B	A	A	A	B	C	C
10	10	10	7	10	9	5	5	7	8	5	C	C	C	C	C	C	B	B	C	C	B
10	9	10	10	9	6	5	2	6	9	9	C	C	C	C	C	B	B	A	B	C	C
5	5	4	6	6	6	3	2	3	6	6	B	B	B	C	C	C	A	A	B	B	C
7	6	6	7	5	3	3	2	3	4	4	B	B	B	B	B	B	B	B	B	B	B
3	5	6	8	8	5	3	3	4	5	5	B	B	B	B	B	B	A	A	A	A	B
3	4	7	9	9	0	0	1	1	9	9	A	A	B	B	B	A	A	A	A	B	B
3	2	4	6	6	4	4	2	3	5	6	B	A	B	B	B	B	B	A	A	B	B
6	6	5	5	4	4	3	1	1	3	2	B	B	B	B	B	B	A	A	A	A	A
5	5	7	9	9	5	4	2	2	3	6	B	B	B	C	C	B	A	A	A	A	B
8	6	10	10	10	10	4	5	6	9	8	B	B	C	C	C	C	B	B	B	B	B
4	4	5	6	6	7	4	2	4	7	8	B	B	B	B	B	B	B	B	B	B	B
5	4	4	5	5	4	3	1	2	4	4	B	B	B	B	B	A	A	A	A	B	B
4	2	4	4	10	10	8	0	0	6	6	B	A	B	B	C	C	B	A	A	B	B

## Sheet: test-retest
test											retest											test											retest
Fp2	AF4	AF8	F8	F6	F4	F2	FC2	FC4	FC6	FC8	Fp2	AF4	AF8	F8	F6	F4	F2	FC2	FC4	FC6	FC8	Fp2	AF4	AF8	F8	F6	F4	F2	FC2	FC4	FC6	FC8	Fp2	AF4	AF8	F8	F6	F4	F2	FC2	FC4	FC6	FC8
4	5	7	9	8	5	4	6	7	8	9	4	4	7	9	8	6	1	5	9	8	9	A	A	B	B	A	A	A	A	A	B	B	A	B	B	C	B	B	A	B	B	B	B
4	5	5	6	4	3	3	3	4	5	6	4	4	5	5	4	3	2	2	3	4	6	A	B	B	B	B	A	A	A	A	B	B	B	B	B	B	B	B	A	A	B	B	B
6	6	6	6	6	5	4	4	5	6	6	6	6	6	5	5	4	3	3	3	4	3	B	B	B	B	A	A	A	A	A	A	A	A	A	A	A	A	A	A	A	A	A	A
5	3	5	8	3	3	2	1	2	3	6	5	5	6	8	4	4	3	2	2	2	5	B	A	B	C	A	A	A	A	A	A	B	B	B	B	C	A	A	A	A	A	A	B
7	7	8	9	8	6	5	5	6	7	6	7	8	9	10	9	8	7	7	8	8	7	B	B	B	B	B	B	B	B	B	B	B	B	B	B	C	B	B	B	B	B	B	B
4	2	6	7	6	5	5	4	4	6	7	5	5	7	8	7	6	5	4	4	6	7	B	A	B	B	B	B	B	B	B	B	B	B	B	B	B	B	B	B	B	B	B	B
5	4	5	5	4	3	3	2	3	3	5	5	4	5	5	4	3	2	2	3	3	4	B	B	B	B	B	A	A	A	A	A	B	B	B	B	B	B	B	B	B	B	B	B
4	5	6	7	5	3	3	0	3	6	7	3	3	5	7	5	3	3	3	2	5	6	B	B	B	B	B	B	B	A	A	B	B	B	B	B	B	B	A	A	A	A	B	B
3	4	5	4	6	5	4	2	3	4	2	6	4	6	7	5	4	3	1	2	4	6	A	A	B	A	B	B	A	A	A	A	A	B	A	B	B	B	A	A	A	A	A	B
5	5	6	5	4	4	2	1	3	3	5	4	5	4	3	5	5	5	3	4	3	3	B	B	B	B	A	A	A	A	A	A	B	A	B	A	A	B	B	B	A	A	A	A
