# Supplementary material for: More subjects are required for ventrolateral than dorsolateral prefrontal TMS because of intolerability and potential drop-out
Source: PLoS One. 2019 Jun 3;14(6):e0217826. doi: 10.1371/journal.pone.0217826 (PMC6546272; doi:10.1371/journal.pone.0217826)
Supplement: S1 File — (ZIP) [file pone.0217826.s003.zip]

Archive with 16 entries (16 files):
- image/discomfort_RMT.hdr
- image/discomfort_RMT.img
- image/discomfort_s30.hdr
- image/discomfort_s30.img
- image/discomfort_s50.hdr
- image/discomfort_s50.img
- image/discomfort_tbs.hdr
- image/discomfort_tbs.img
- image/intolerability_RMT.hdr
- image/intolerability_RMT.img
- image/intolerability_s30.hdr
- image/intolerability_s30.img
- image/intolerability_s50.hdr
- image/intolerability_s50.img
- image/intolerability_tbs.hdr
- image/intolerability_tbs.img
